# Supplementary material for: XCP1 cleaves Pathogenesis-related protein 1 into CAPE9 for systemic immunity in Arabidopsis
Source: Nat Commun. 2023 Aug 4;14:4697. doi: 10.1038/s41467-023-40406-7 (PMC10403534; doi:10.1038/s41467-023-40406-7)
Supplement: Supplementary file 4 — Source Data [file 41467_2023_40406_MOESM4_ESM.xlsx]

## Sheet: Figure.1
	Fig.1a_upper panel										Fig.1a_lower panel										Figure.1c
		Water_R1	Water_R2	Water_R3		AtCAPE9_R1	AtCAPE9_R2	AtCAPE9_R3				Batch 1	Batch 2	Batch 3	AVERAGE	STDEV	P value
	Signal Abundance (SA)	577731	785332	1000138		1437736	766242	1399602			Water	5.23888	5.38021	5.39211	5.33707	0.0852393
	Signal Abundance (d6SA)	27538	30409	52610		27266	18333	31930			AtCAPE9	3.77815	3.12494	3.52288	3.47532	0.329193	0.000345013	***
	Spiked d6SA Conc (ng/g Leaves)	5	5	5		5	5	5
	SA Content (ng/g Leaves)	104.897	129.128	95.0521		263.65	208.979	219.167
	Source File	SA_WT_Water_PRM_1507021.raw	SA_WT_Water_PRM_150804.raw	SA_WT_Water_PRM_150926.raw		SA_WT_AtCAPE9_PRM_150702.raw	SA_WT_AtCAPE9_PRM_150804.raw	SA_WT_AtCAPE9_PRM_150926.raw
		Water	AtCAPE9
	AVERAGE	109.692	230.599
	STDEV	17.5369	29.073
	P value		0.00175413
			**

## Sheet: Figure.2
	Figure.2a									Figure.2b																								Figure.2c
												Batch 1			Batch 2			Batch 3			Batch 4			AVERAGE				AVERAGE	STDEV	P value						Batch 1	Batch 2	Batch 3	Batch 4	AVERAGE	STDEV	P value
												Batch 1- Plant 1	Batch 1- Plant 2	Batch 1- Plant 3	Batch 2- Plant 1	Batch 2- Plant 2	Batch 2- Plant 3	Batch 3- Plant 1	Batch 3- Plant 2	Batch 3- Plant 3	Batch 4- Plant 1	Batch 4- Plant 2	Batch 4- Plant 3	Batch 1- AVERAGE	Batch 2- AVERAGE	Batch 3- AVERAGE	Batch 4- AVERAGE							WT	Mock	6.19779	6.12561	4.69694	4.30369	5.33101	0.97299
										WT	Mock	0.161769	0.220668	0.248285	0.488923	0.10161	0.0729235	0.313705	0.172852	0.935964	0.0424623	0.0657737	0.589525	0.210241	0.221152	0.474174	0.232587	0.284538	0.126752						P19	4.19889	4.9413	4.81648	4.07395	4.50766	0.434689	0.0866242
											P19	0.107159	0.0681769	0.043016	0.228907	0.21018	0.111843	0.189653	0.106151	0.0815262	0.0367279	0.0117208	0.260213	0.0727841	0.183643	0.125777	0.102887	0.121273	0.0469026	0.026072	*			pr1	Mock	5.12494	6.18809	4.66602	5.98985	5.49223	0.71865
										pr1	Mock	0.873342	0.317717	0.202986	0.679476	0.253208	0.162281	0.63132	0.578114	0.492154	0.209068	0.381443	0.600724	0.464682	0.364988	0.567196	0.397078	0.448486	0.0893848						P19	6.26459	6.02494	6.03782	5.94459	6.06799	0.137408	0.0832955
											P19	0.406914	0.314928	0.577114	0.282827	0.304823	0.292549	0.792741	0.695385	0.86591	0.0754535	0.415042	0.996003	0.432985	0.2934	0.784679	0.4955	0.501641	0.206741	0.326805					AtCAPE9	4.71219	3.96223	4.23825	3.68834	4.15025	0.436745	0.00939979	**
											AtCAPE9	0.0337707	0.0337707	0.069408	0.0384681	0.0409159	0.0261771	0.0190628	0.0904559	0.0957888	0.0413136	0.0252698	0.0255124	0.0456498	0.035187	0.0684358	0.0306986	0.0449928	0.0168373	5.70511e-05	***				P19+PR1	3.62931	3.28398	3.79296	3.26465	3.49272	0.261016	0.000978302	***
											P19+PR1	0.0248426	0.0259523	0.0409433	0.0353866	0.03915	0.0347529	0.02816	0.0220549	0.0622345	0.0254575	0.0307261	0.0755552	0.0305794	0.0364298	0.0374831	0.043913	0.0371013	0.00546292	4.68483e-05	***				P19+PR1D150A	5.81457	5.95065	4.79447	6.24143	5.70028	0.629569	0.339207
											P19+PR1D150A	0.216616	0.132197	0.477572	0.368281	0.340681	0.801064	0.374334	0.431315	0.593951	0.959932	0.797559	0.988186	0.275462	0.503342	0.466533	0.915226	0.540141	0.269268	0.271061					P19+PR1ΔCAPE9	6.36843	6.16844	4.65896	6.10461	5.82511	0.785514	0.277387
											P19+PR1ΔCAPE9	0.0375421	0.269363	0.187291	0.283727	0.158736	0.182305	0.55692	0.380416	0.466755	0.388014	0.68361	0.635613	0.164732	0.208256	0.468031	0.569079	0.352525	0.196907	0.20448

## Sheet: Figure.3
	Figure.3a										Figure.3b										Figure.3c
	Fragment ion for MS/MS quantiation	w/o SA_R1	w/o SA_R2	w/o SA_R3		with SA_R1	with SA_R2	with SA_R3			Replicate 1 (R1)	Mock (Control)	SA	INA								Batch 1	Batch 2	Batch 3	AVERAGE	STDEV	P value
	AtCAPE9 (PRGNYVNEKPY): 294.64 (b5+2), 325.66 (y5+2), 344.18 (b6+2), 536.27 (y4), 588.28 (b5), 650.31 (y5), 687.35 (b6), 749.34 (y6), 930.44 (b8), 1058.52 (b9)	504991	500539	505549		3705692	3105400	3141884			Time (min)	60	60	60							Mock	25690	24898	27740	26109.3	1197.53
	Spiked Standard (Tryptic β-casien, FQS(pho)EEQQQTEDELQDK): 747.34 (y6), 1105.44 (y9), 1361.61 (y11)	38540	33698	31756		43582	36784	36160			Band intensity of PR1-eYFP	15734	31390	17983							Wounding	25932	23780	26524	25412	1179.03	0.294422
	Normalized Abundance	13.103	14.8537	15.9198		85.028	84.4226	86.8884			Band intensity of CAPE9-eYFP	335	8156	4058							INA	36977	33405	38299	36227	2067.15	0.00195388	**
	Source File	AtCAPE9_WT_noSA_PRM_200221_01.raw	AtCAPE9_WT_noSA_PRM_200221_02.raw	AtCAPE9_WT_noSA_PRM_200221_03.raw		AtCAPE9_WT_SA_PRM_200221_01.raw	AtCAPE9_WT_SA_PRM_200221_02.raw	AtCAPE9_WT_SA_PRM_200221_03.raw			%Cleavage [CAPE9-eYFP/(PR1-eYFP+CAPE9-eYFP)]	2.08476	20.6241	18.4111							SA	39879	38970	40734	39861	720.262	7.72998e-05	***
											Fold change (Experimental vs. Control)	1	9.89279	8.8313
		w/o SA	with SA								Log2 Fold change (Experimental vs. Control)	0	3.3064	3.1426
	AVERAGE	14.6255	85.4463
	STDEV	1.42217	1.28502								Replicate 2 (R2)	Mock (Control)	SA	INA
	P value		1.78556e-07								Time (min)	60	60	60
			***								Band intensity of PR1-eYFP	11056	15875	13347
											Band intensity of CAPE9-eYFP	997	7587	7817
											%Cleavage [CAPE9-eYFP/(PR1-eYFP+CAPE9-eYFP)]	8.2718	32.3374	36.9354
											Fold change (Experimental vs. Control)	1	3.90935	4.46521
											Log2 Fold change (Experimental vs. Control)	0	1.9669	2.1587
											Replicate 3 (R3)	Mock (Control)	SA	INA
											Time (min)	60	60	60
											Band intensity of PR1-eYFP	16382	19789	18130
											Band intensity of CAPE9-eYFP	361	2808	3063
											%Cleavage [CAPE9-eYFP/(PR1-eYFP+CAPE9-eYFP)]	2.15612	12.4264	14.4529
											Fold change (Experimental vs. Control)	1	5.76332	6.70318
											Log2 Fold change (Experimental vs. Control)	0	2.5269	2.7448
													AVERAGE	STDEV	Repeat	T.Test	P value
											Log2 Fold change (Experimental vs. Control)	Mock	0	0	3
												SA	2.60007	0.672741	3	6.69418	0.0215952	*
												INA	2.68203	0.494944	3	9.38575	0.011162	*

## Sheet: Figure.4
	Figure.4a										Figure.4b											Figure.4c										Figure.4d									Figure.4e
		Batch 1	Batch 2	Batch 3	AVERAGE	STDEV	P value					Batch 1	Batch 2	Batch 3	Batch 4	AVERAGE	STDEV	P value				w/o CaCl2	Batch 1	Batch 2	Batch 3	AVERAGE	STDEV	P value						Batch 1	Batch 2	Batch 3	AVERAGE	STDEV
	Ac-CNYD-AMC	20354	22456	23758	22189.3	1402.41					Control	6440	5492	5821	6394	6036.75	397.976					Control	27734	30693	30114	29513.7	1280.42					Biotin-CNYD-CHO	0 µM	20354	22456	23758	22189.3	1402.41
	Ac-CNAD-AMC	-2807	839	-979	-982.333	1488.48	4.43479e-05	***			ZnCl2	3553	2743	3758	2801	3213.75	448.126	9.12336e-05	***			E-64	21621	22033	21948	21867.3	177.607	0.000558382	***				25 µM	11449	7777	12800	10675.3	2122.35
	Ac-ANAD-AMC	5353	6545	5279	5725.67	580.143	5.26578e-05	***			MgCl2	6484	6787	7447	7223	6985.25	374.264	0.0118937	*			PMSF	24848	25609	26590	25682.3	713.056	0.0104447	*				50 µM	8084	6083	11094	8420.33	2059.51
											CaCl2	11185	12463	12974	13334	12489	813.994	8.65975e-06	***			Biotin-CNYD-CHO	22012	15870	14957	17613	3132.81	0.00381794	**				100 µM	3155	3080	4614	3616.33	706.121
											EDTA	4627	3356	4060	5350	4348.25	732.948	0.00636216	**														200 µM	1550	4370	2273	2731	1195.94
																						with CaCl2	Batch 1	Batch 2	Batch 3	AVERAGE	STDEV	P value
																						Control	63891	67851	67555	66432.3	1801.05
																						E-64	20682	23226	24256	22721.3	1502.08	6.15567e-06	***
																						PMSF	61421	67744	66144	65103	2684.26	0.296024
																						Biotin-CNYD-CHO	19649	13729	16589	16655.7	2417.29	9.96589e-06	***

## Sheet: Figure.5
Figure.5a																									Figure.5b												Figure.5c										Figure.5d
																												Batch 1	Batch 2	Batch 3	AVERAGE	STDEV	P value					Batch 1	Batch 2	Batch 3	AVERAGE	STDEV	P value						Batch 1
																									Ac-CNYD-AMC	-	biotin-CNYD-CHO	70307	73993	73809	72703	1695.89					Control	8753	7545	9550	8616	824.25							CaCl2
																										+		3965	2749	4633	3782.33	779.91	4.02565e-07	***			ZnCl2	-623	-78	762	20.3333	569.683	0.000132413	***					-
																									Ac-CNAD-AMC	-		1802	1746	-1069	826.333	1340.4					MgCl2	7104	7527	8247	7626	471.85	0.107227				pH	4	6640
																										+		1406	1337	-1323	473.333	1270.51	0.400149				CaCl2	34424	35067	38724	36071.7	1893.76	2.35707e-05	***				4.5	16491
																									Ac-ANAD-AMC	-		290	492	-930	-49.3333	628.162					E-64	1085	500	3161	1582	1141.78	0.00105929	**				5	40501
																										+		576	1159	453	729.333	307.942	0.0952913				PMSF	8735	10118	14923	11258.7	2651.88	0.124794					5.5	31825
																																					EDTA	4741	5783	6797	5773.67	839.384	0.0134286	*				6	19307
																																																6.5	6099
																																																7	4229
																																																7.5	3205
[truncated: 17 more columns]

## Sheet: Figure.6
	Figure.6a											Figure.6b											Figure.6c											Figure.6e													Figure.6f
			Batch 1	Batch 2	Batch 3	AVERAGE	STDEV.P	P value						Batch 1	Batch 2	Batch 3	AVERAGE	STDEV	P value				Replicate 1 (R1)	Mock (Control)		flg22										Batch 1	Batch 2	Batch 3	AVERAGE	STDEV	P value (Mock v.s. flg22)		P value (flg22 v.s. flg22)						Batch 1
	WT x xcp1	Line #5 XCP1w/w	16256	16783	16121	16386.7	285.618					WT x xcp1	Line #5 XCP1w/w	5.22528	5.84057	5.91643	5.66076	0.379038					Time (min)	4	24	4	24							Line #5 XCP1w/w	Mock	4068	4628	3501	4065.67	460.099							Line #5 XCP1 w/w	Mock	6.73968
		Line #13 XCP1w/m	15182	14297	16907	15462	1083.77	0.15406					Line #13 XCP1w/m	6.02048	5.9207	6.4945	6.14523	0.306568	0.0801545				Band intensity of PR1-eYFP	18200	16124	21155	16955								flg22	6683	5235	5814	5910.67	595.082	0.0128062	*	0.0107355	*				flg22	6.29436
		Line #3 XCP1m/m	10315	12590	11727	11544	937.736	0.00110407	**				Line #3 XCP1m/m	6.92597	7.01676	7.06915	7.00396	0.0724446	0.00190754	**			Band intensity of CAPE9-eYFP	6691	5818	10322	7865							xcp1/XCP1-His	Mock	3132	3398	5102	3877.33	872.752							xcp1/XCP1-His	Mock	6.50922
		Line #8 XCP1m/m	9519	11466	11811	10932	1009.02	0.000909576	***				Line #8 XCP1m/m	6.818	7.34337	6.69285	6.95141	0.345167	0.00602823	**			%Cleavage [CAPE9-eYFP/(PR1-eYFP+CAPE9-eYFP)]	26.8812	26.5154	32.7922	31.6882								flg22	6510	7460	7361	7110.33	426.419	0.00463017	**	0.00237216	**				flg22	6.16171
																							Fold change (Experimental vs. Control)	1	1	1.21989	1.19509							Line #8 XCP1m/m	Mock	3686	4004	2054	3248	854.208							Line #8 XCP1 m/m	Mock	6.97352
																							Log2 Fold change (Experimental vs. Control)	0	0	0.2868	0.2571								flg22	2419	4386	2550	3118.33	897.97	0.444767	ns						flg22	6.97546
																							Replicate 2 (R2)	Mock (Control)		flg22
																							Time (min)	4	24	4	24
																							Band intensity of PR1-eYFP	10872	10327	15376	15913
																							Band intensity of CAPE9-eYFP	3734	3622	8355	10381
																							%Cleavage [CAPE9-eYFP/(PR1-eYFP+CAPE9-eYFP)]	25.5648	25.966	35.2071	39.4805
																							Fold change (Experimental vs. Control)	1	1	1.37717	1.52047
																							Log2 Fold change (Experimental vs. Control)	0	0	0.4617	0.6045
																							Replicate 3 (R3)	Mock (Control)		flg22
																							Time (min)	4	24	4	24
																							Band intensity of PR1-eYFP	12423	17768	23136	26912
																							Band intensity of CAPE9-eYFP	1471	2472	4280	5751
																							%Cleavage [CAPE9-eYFP/(PR1-eYFP+CAPE9-eYFP)]	10.5873	12.2134	15.6113	17.6071
																							Fold change (Experimental vs. Control)	1	1	1.47453	1.44162
																							Log2 Fold change (Experimental vs. Control)	0	0	0.5603	0.5277
																										AVERAGE	STDEV	Repeat	T.Test	P value
																							Log2 Fold change (Experimental vs. Control)	Mock (Control)	4h	0	0	3
																									24h	0	0	3
																								flg22	4h	0.436267	0.138512	3	5.45536	0.0319971	*
																									24h	0.4631	0.182487	3	4.39545	0.0480592	*
[truncated: 8 more columns]

## Sheet: Supplementary Figure.2
	Supplementary Figure.2a																		Supplementary Figure.2b									Supplementary Figure.2c											Supplementary Figure.2d
	Sequence of PR1 in pr1
	CCTGCATATGATTTTATTTTGACTGATAGTGACCTGTTCGTTGCAACAAATTGATGAGCAATGCTTTTTTATAATGCCAA
	CTTTGTACAAAAAAGCAGGCTCCGAATTCGCCCTTATGAATTTTACTGGCTATTCTCGATTTTTAATCGTCTTTGTAGCT
	CTTGTAGGTGCTCTTGTTCTTCCCTCGAAAGCTCAAGATAGCCCACAAGATTATCCCATGCAGTGGGACGAGAGGGTTGC
	AGCCTATGCTCGGAGCTACGCAGAACAACTAAGAGGCAACTGCAGACTCATACACTCTGGTGGGCCTTACGGGGAAAACT
	TAGCCTGGGGTAGCGGTGACTTGTCTGGCGTCTCCGCCGTGAACATGTGGGTTAGCGAGAAGGCTAACTACAACTACGCT
	GCGAACACGTGCAATGGAGTTTGTGGTCACTACACTCAAGTTGTTTGGAGAAAGTCAGTGAGACTCGGATGTGCCAAAGT
	GAGGTGTAACAATGGTGGAACCATAATCAGTTGCAACTATGATCCTCGTGGGAATTATGTGAACGAGAAGCCATACAAGG
	GCGAATTCGACCCAGCTTTCTTGTACAAAGTTGGCATTATAAAAAATAATTGCTCATCAATTTGTTGCAACGAACAGGTC
	ACTATCAGTCAAAATAAAATCATTATTTGCCATCCAGCTGATATCCCCTATAGTGAGTCGTATTACATGGTCATAGCTGT
	TTCCTGGCAGCTCTGGCCCGTGTCTCAAATCTCTGATGTTACATTGCACAAGATAAAAATATATCATCATGCCTCCTCTA
	GACCAGCCAGGACAGAAATGCCTCGACTTCGCTGCTACCCAAAGTTGCCGGGTGACGCACACCGTGGAAACGGATGAAGC
	ACGAACCCAGTGGACATAAGCCTGTTCGGTTCGTAAGCTGTAATGCAAGTAGCGTATGCGCTCACGCAACTGGTCCAGAA
	CCTTGACCGAACGCAGCGGTGGTAACGGCGCAGTGGCGGTTTCATGGCTTGTATGACTGTTTTTTTGGGGTACAGTCTAT
	GCTCGGCATC

## Sheet: Supplementary Figure.3
	Supplementary Figure.3

## Sheet: Supplementary Figure.6
	Supplementary Figure.6b										Supplementary Figure.6d																	Supplementary Figure.6e
		Batch 1	Batch 2	Batch 3	AVERAGE	STDEV	P value																						Batch 1	Batch 2	Batch 3	AVERAGE	STDEV	P value
	WT	5464	5279	5531	5424.67	106.572																						WT	1.00022	0.890901	1.12304	1.00472	0.116136
	xcp1	2957	3156	2884	2999	114.946	1.28983e-05	***																				xcp1	0.14131	0.14578	0.147495	0.144861	0.00319291	0.000106729	***
	xcp2	6735	5878	7049	6554	494.895
	ctb3	5241	6705	4705	5550.33	845.287
	aalp	10922	11728	10627	11092.3	465.339	3.68742e-05	***																				Sample Name	Cт
	rd19a	10679	9565	11088	10444	643.584	0.000202455	***																					XCP1	ACTIN 2 (Reference gene)
	rd19b	6566	6331	6651	6516	135.339																						WT_Batch 1_TechR 1	26.4685	18.9431
	rd21c	10652	9315	8826	9597.67	771.792	0.000814375	***																				WT_Batch 1_TechR 2	26.6351	19.0495
	sag12	9332	8506	8223	8687	470.49	0.000333887	***																				WT_Batch 2_TechR 1	26.6921	18.9797
	thi1	8936	8188	9209	8777.67	431.596	0.000218784	***																				WT_Batch 2_TechR 2	26.7082	18.9763
																												WT_Batch 3_TechR 1	26.6316	19.2295
																												WT_Batch 3_TechR 2	26.5838	19.2096
																												xcp1_Batch 1_TechR 1	29.1933	18.8689
																												xcp1_Batch 1_TechR 2	29.2055	18.7707
																												xcp1_Batch 2_TechR 1	29.4758	19.1076
																												xcp1_Batch 2_TechR 2	29.5159	19.216
																												xcp1_Batch 3_TechR 1	29.397	19.0086
																												xcp1_Batch 3_TechR 2	29.3784	19.1298

## Sheet: Supplementary Figure.7
	Supplementary Figure.7a														Supplementary Figure.7b									Supplementary Figure.7c
																								Fragment ion for MS/MS quantiation	WT_R1	WT_R2	WT_R3		xcp1_R1	xcp1_R2	xcp1_R3
																								AtCAPE9 (PRGNYVNEKPY): 294.64 (b5+2), 344.18 (b6+2), 325.66 (y5+2), 536.27 (y4), 588.28 (b5), 650.31 (y5), 687.35 (b6), 1058.52 (b9), 749.34 (y6), 930.44 (b8)	1939729	2002564	1930468		668264	705138	698376
																								Spiked Standard (Angiotensin 1, DRVYIHPFHL): 269.16 (y2), 325.67 (y5+2), 392.71 (b6+2), 513.28 (y8+2), 583.30 (b9+2), 647.35 (b5), 784.41 (b6)	3349106	3573683	3943829		5637937	5816824	5705964
																								Normalized Abundance	0.579178	0.560364	0.489491		0.11853	0.121224	0.122394
																								Source File	AtCAPE9_WT_SA_PRM_210907_01.raw	AtCAPE9_WT_SA_PRM_210907_02.raw	AtCAPE9_WT_SA_PRM_210907_03.raw		AtCAPE9_xcp1_SA_PRM_210904_01.raw	AtCAPE9_xcp1_SA_PRM_210904_02.raw	AtCAPE9_xcp1_SA_PRM_210904_03.raw
																									WT	xcp1
																								AVERAGE	0.543011	0.120716
																								STDEV	0.0472949	0.00198153
																								P value		5.11875e-05
																										***

[truncated: 8 more sheets: Supplementary Figure.8, Supplementary Figure.9, Supplementary Figure.10, Supplementary Figure.11, Supplementary Figure.12, Supplementary Figure.13, Supplementary Figure.14, Supplementary Figure.15]
